# Supplementary material for: CYP7A1, NPC1L1, ABCB1, and CD36 Polymorphisms Associated with Coenzyme Q10 Availability Affect the Subjective Quality of Life Score (SF-36) after Long-Term CoQ10 Supplementation in Women
Source: Nutrients. 2022 Jun 22;14(13):2579. doi: 10.3390/nu14132579 (PMC9268390; doi:10.3390/nu14132579)
Supplement: Supplementary file 1 [file nutrients-14-02579-s001.zip]

Archive with 2 entries (2 files):
- Figure S1-S2_20220608.pptx
- Table S1-S7_20220617.xlsx
