# Supplementary material for: CYP7A1, NPC1L1, ABCB1, and CD36 Polymorphisms Associated with Coenzyme Q10 Availability Affect the Subjective Quality of Life Score (SF-36) after Long-Term CoQ10 Supplementation in Women
Source: Nutrients. 2022 Jun 22;14(13):2579. doi: 10.3390/nu14132579 (PMC9268390; doi:10.3390/nu14132579)
Supplement: Supplementary file 1 [file nutrients-14-02579-s001.zip › Table S1-S7_20220617.xlsx]

## Sheet: TableS1
	Table S1. The results of Hardy–Weinberg equilibrium (HWE) of SNP genotypes.
	Gene	SNP	Genotype	Men		Women
	CYP7A1	rs3808607	GG	7	0.225806	19	0.311475
			GT	19	0.612903	30	0.491803
			TT	5	0.16129	12	0.196721
			p-value of HWE	0.198526		0.979637
	NPC1L1	rs2072183	CC	12	0.387097	20	0.327869
			CG	16	0.516129	31	0.508197
			GG	3	0.0967742	10	0.163934
			p-value of HWE	0.478557		0.728391
	ABCB1	rs2032582	GG	9	0.290323	13	0.213115
			GT	14	0.451613	32	0.52459
			TT	8	0.258065	16	0.262295
			p-value of HWE	0.593634		0.686229
	CD36	rs1761667	GG	12	0.387097	32	0.52459
			GA	15	0.483871	25	0.409836
			AA	4	0.129032	4	0.0655738
			p-value of HWE	0.837702		0.763798

## Sheet: Table S2
	Table S2A. The odds ratio (OR) and 95% confidence intervals (95%CIs) of GT/TT in rs3808607 (G > T) in CYP7A1 according to CoQ10 supplement forms.																Table S2B. The odds ratio (OR) and 95% confidence intervals (95%CIs) of CC in rs2072183 (C > G) in NPC1L1 according to CoQ10 supplement forms.
			Men							Women									Men							Women
	CoQ10 supplement form (daily dose)		GT/TT		GG		Odds ratio (95% CI)			GT/TT		GG		Odds ratio (95% CI)			CoQ10 supplement form (daily dose)		CC		CG/GG		Odds ratio (95% CI)			CC		CG/GG		Odds ratio (95% CI)
		Soft capsule (100 mg)	14	0.823529	3	0.176471	reference			26	0.684211	12	0.315789	reference				Soft capsule (100 mg)	6	0.352941	11	0.647059	reference			17	0.447368	21	0.552632	reference
		Soft capsule and granule (100 or 120 mg)	4	1	0	0	-			8	0.615385	5	0.384615	0.738462	(0.20-2.74)			Soft capsule and granule (100 or 120 mg)	2	0.5	2	0.5	1.83333	(0.20-16.51)		2	0.153846	11	0.846154	0.224599	(0.04-1.15)
		Granule (120 mg)	6	0.6	4	0.4	0.321429	(0.05-1.90)		8	0.8	2	0.2	1.84615	(0.34-10.04)			Granule (120 mg)	4	0.4	6	0.6	1.22222	(0.24-6.11)		1	0.1	9	0.9	0.137255	(0.02-1.19)
	Chi-squared test p-value		0.208141							0.635394							Chi-squared test p-value		0.858335							0.0367887
	Table S2C. The odds ratio (OR) and 95% confidence intervals (95%CIs) of GG in rs 2032582 (G > T) in ABCB1 according to CoQ10 supplement forms.																Table S2D. The odds ratio (OR) and 95% confidence intervals (95%CIs) of GA/AA in rs1761667 (G > A) in CD36 according to CoQ10 supplement forms.
			Men							Women									Men							Women
	CoQ10 supplement form (daily dose)		GG		GT/TT		Odds ratio (95% CI)			GG		GT/TT		Odds ratio (95% CI)			CoQ10 supplement form (daily dose)		GA/AA		GG		Odds ratio (95% CI)			GA/AA		GG		Odds ratio (95% CI)
		Soft capsule (100 mg)	6	0.352941	11	0.647059	reference			7	0.184211	31	0.815789	reference				Soft capsule (100 mg)	11	0.647059	6	0.352941	reference			18	0.473684	20	0.526316	reference
		Soft capsule and granule (100 or 120 mg)	1	0.25	3	0.75	0.611111	(0.05-7.24)		3	0.230769	10	0.769231	1.32857	(0.29-6.13)			Soft capsule and granule (100 or 120 mg)	3	0.75	1	0.25	1.63636	(0.14-19.39)		7	0.538462	6	0.461538	1.2963	(0.37-4.58)
		Granule (120 mg)	2	0.2	8	0.8	0.458333	(0.07-2.89)		3	0.3	7	0.7	1.89796	(0.39-9.23)			Granule (120 mg)	5	0.5	5	0.5	0.545455	(0.11-2.67)		4	0.4	6	0.6	0.740741	(0.18-3.05)
	Chi-squared test p-value		0.686927							0.717618							Chi-squared test p-value		0.625703							0.804246
	Table S2E. The odds ratio (OR) and 95% confidence intervals (95%CIs) of group1 according to CoQ10 supplement forms.
			Men							Women
	CoQ10 supplement form (daily dose)		Group1		Group2		Odds ratio (95% CI)			Group1		Group2		Odds ratio (95% CI)
		Soft capsule (100 mg)	11	0.647059	6	0.352941	reference			21	0.552632	17	0.447368	reference
		Soft capsule and granule (100 or 120 mg)	3	0.75	1	0.25	1.63636	(0.14-19.39)		6	0.461538	7	0.538462	0.693878	(0.20-2.46)
		Granule (120 mg)	6	0.6	4	0.4	0.818182	(0.16-4.09)		5	0.5	5	0.5	0.809524	(0.20-3.27)
	Chi-squared test p-value		0.868748							0.838918

## Sheet: Table S3
	Table S3. Changes in the measurements of rs3808607 (G > T) in CYP7A1 during the reduced CoQ10 supplementation in men.
		GT/TT (n=24)							GG (n=7)							p-Value for interaction
		Baseline			After 1 year			(p-value)	Baseline			After 1 year			(p-value)
	Age (years)	64.5417	±	11.394	―				66	±	11.9583	―
	BMI (kg/m2)	23.7221	±	3.26279	―				23.534	±	2.07933	―
	TC (mmol/L)	4.89456	±	0.88538	―				4.83268	±	1.02286	―
	CoQ10 (µmol/L)	1.32955	±	0.361465	5.29836	±	1.59092	7.86316e-12	1.30298	±	0.421881	5.53339	±	3.57385	0.0140289	0.76535
	SF-36 Scores
	PF (Physical functioning)	50.6679	±	11.6145	51.7112	±	9.91659	0.38361	51.6134	±	9.53529	49.6013	±	6.69854	0.603645	0.30196
	RP (Role physical)	50.5607	±	9.41606	49.566	±	8.56167	0.609357	48.9367	±	6.04593	49.4239	±	9.02298	0.886797	0.712204
	BP (Bodily pain)	50.4701	±	9.78407	49.1607	±	9.03662	0.58989	50.9286	±	7.97415	47.8302	±	9.18087	0.528717	0.727719
	GH (General health)	49.8388	±	7.44531	51.6634	±	6.04794	0.228707	50.8235	±	2.57108	50.8235	±	7.59965	1	0.571387
	VT (Vitality)	52.6794	±	9.15972	55.2426	±	6.07192	0.174599	53.4667	±	5.24241	52.8808	±	5.73492	0.815109	0.394869
	SF (Social functioning)	51.342	±	7.33664	51.89	±	7.75205	0.72327	47.7015	±	7.45694	54.2779	±	5.17429	0.15632	0.100323
	RE (Role emotional)	49.3008	±	10.8161	50.7175	±	7.39468	0.444507	50.4898	±	6.42557	51.097	±	7.24363	0.603645	0.816677
	MH (Mental health)	50.4418	±	8.93714	53.3214	±	6.60087	0.0878304	52.1506	±	4.95596	49.1127	±	5.08992	0.290596	0.0848702
	PCS (Physical component summary)	49.5828	±	9.71545	48.7141	±	7.7492	0.591605	50.7095	±	6.63432	47.2521	±	7.94597	0.38546	0.471691
	MCS (Mental component summary)	51.8402	±	8.6476	54.6598	±	5.80579	0.0928224	53.1989	±	4.23011	51.7237	±	5.02065	0.51592	0.191269
	RCS (Role/Social component summary)	49.5714	±	8.99298	49.6384	±	8.67895	0.970978	47.3246	±	6.60962	51.7662	±	6.38258	0.0737008	0.230808
	Mean±SD. P-values were analyzed by paired t-test. Two-way repeated-measures ANOVA was used to analyze p-values for interaction.

## Sheet: Table S4
	Table S4. Changes in the measurements of rs2072183 (C > G) in NPC1L1 during the reduced CoQ10 supplementation in men.
		CC (n=12)							CG/GG (n=19)							p-Value for interaction
		Baseline			After 1 year			(p-value)	Baseline			After 1 year			(p-value)
	Age (years)	68.9167	±	9.86692	―				62.3158	±	11.7002	―
	BMI (kg/m2)	22.9693	±	2.62715	―				24.1283	±	3.20751	―
	TC (mmol/L)	4.74154	±	0.93298	―				4.96841	±	0.89363	―
	CoQ10 (µmol/L)	1.31267	±	0.380628	5.62703	±	2.39434	3.30013e-05	1.33043	±	0.37125	5.17737	±	1.98044	4.57112e-08	0.533365
	SF-36 Scores
	PF (Physical functioning)	53.3739	±	5.09156	52.4937	±	4.77749	0.515235	49.3071	±	13.4293	50.4397	±	11.2374	0.539797	0.430036
	RP (Role physical)	52.2658	±	6.94871	52.55	±	5.71743	0.89359	48.8854	±	9.59649	47.6289	±	9.53605	0.601674	0.654842
	BP (Bodily pain)	51.0234	±	9.07392	49.3636	±	10.9549	0.672418	50.2896	±	9.64581	48.5424	±	7.70446	0.495747	0.984214
	GH (General health)	53.5329	±	6.76966	54.9746	±	5.54254	0.532362	47.8685	±	5.67532	49.2626	±	5.83933	0.41482	0.986365
	VT (Vitality)	56.9942	±	5.10708	57.6778	±	5.15674	0.698363	50.2443	±	9.05527	52.8345	±	5.82381	0.264112	0.549705
	SF (Social functioning)	51.068	±	7.65823	55.4523	±	4.08777	0.120145	50.1738	±	7.42538	50.52	±	8.20222	0.853366	0.203973
	RE (Role emotional)	54.0822	±	4.23399	54.4363	±	4.25012	0.754499	46.719	±	11.4265	48.5085	±	7.87448	0.433891	0.631533
	MH (Mental health)	54.429	±	4.2409	54.429	±	6.70546	1	48.5531	±	9.27509	51.0713	±	6.12858	0.260027	0.402282
	PCS (Physical component summary)	51.093	±	6.34718	49.0131	±	6.85751	0.344041	49.0441	±	10.456	47.9867	±	8.32179	0.610715	0.741401
	MCS (Mental component summary)	55.2735	±	4.84664	56.1858	±	5.20532	0.598679	50.1723	±	8.77989	52.6142	±	5.68309	0.231131	0.592298
	RCS (Role/Social component summary)	50.7909	±	7.81888	53.0262	±	3.40691	0.320694	47.9735	±	8.87792	48.2827	±	9.74181	0.883258	0.542578
	Mean±SD. P-values were analyzed by paired t-test. Two-way repeated-measures ANOVA was used to analyze p-values for interaction.

## Sheet: Table S5
	Table S5. Changes in the measurements of rs2032582 (G > T) in ABCB1 during the reduced CoQ10 supplementation in men.
		GG (n=9)							GT/TT (n=22)							p-Value for interaction
		Baseline			After 1 year			(p-value)	Baseline			After 1 year			(p-value)
	Age (years)	67.2222	±	9.71825	―				63.9091	±	12.0115	―
	BMI (kg/m2)	25.9207	±	3.45149	―				22.7629	±	2.30934	―
	TC (mmol/L)	5.06914	±	0.819084	―				4.80346	±	0.93884	―
	CoQ10 (µmol/L)	1.27375	±	0.219347	5.66244	±	2.61344	0.000808724	1.34393	±	0.417503	5.2242	±	1.943	1.25286e-09	0.527767
	SF-36 Scores
	PF (Physical functioning)	47.9184	±	12.138	48.3531	±	14.61	0.796224	52.0935	±	10.6078	52.4136	±	5.94504	0.843698	0.966783
	RP (Role physical)	48.666	±	10.6185	49.0449	±	9.71273	0.893891	50.819	±	7.99172	49.7339	±	8.21386	0.601956	0.692302
	BP (Bodily pain)	52.1299	±	9.4154	49.2775	±	7.72718	0.564606	49.937	±	9.37193	48.6896	±	9.54596	0.593564	0.734531
	GH (General health)	47.7515	±	4.61452	50.6948	±	6.04413	0.150926	51.006	±	7.17756	51.7924	±	6.51624	0.64869	0.466761
	VT (Vitality)	51.9531	±	10.9952	54.6873	±	5.56884	0.402759	53.227	±	7.30442	54.7183	±	6.27707	0.408395	0.716881
	SF (Social functioning)	51.9814	±	6.39112	54.1735	±	5.79985	0.437852	49.9221	±	7.83645	51.7157	±	7.76445	0.354692	0.908274
	RE (Role emotional)	49.4779	±	10.8357	50.4223	±	9.04365	0.695288	49.6067	±	9.77531	50.959	±	6.60856	0.460566	0.899142
	MH (Mental health)	48.522	±	8.16891	49.4081	±	7.68613	0.802772	51.7708	±	8.16204	53.5832	±	5.64687	0.245977	0.775224
	PCS (Physical component summary)	47.6084	±	12.043	46.6655	±	11.4837	0.754592	50.749	±	7.61785	49.087	±	5.6867	0.350852	0.828867
	MCS (Mental component summary)	51.2664	±	11.2193	53.3615	±	5.70093	0.543727	52.5072	±	6.25075	54.2567	±	5.80681	0.23171	0.91044
	RCS (Role/Social component summary)	50.0007	±	11.2045	50.8486	±	7.97807	0.8026	48.6809	±	7.34889	49.8204	±	8.41049	0.510073	0.931782
	Mean±SD. P-values were analyzed by paired t-test. Two-way repeated-measures ANOVA was used to analyze p-values for interaction.

## Sheet: Table S6
	Table S6. Changes in the measurements of rs1761667 (G > A) in CD36 during the reduced CoQ10 supplementation in men.
		GA/AA (n=19)							GG (n=12)							p-Value for interaction
		Baseline			After 1 year			(p-value)	Baseline			After 1 year			(p-value)
	Age (years)	64.1053	±	10.7077	―				66.0833	±	12.6596	―
	BMI (kg/m2)	24.6742	±	3.05211	―				22.1049	±	2.23114	―
	TC (mmol/L)	4.8636	±	0.983566	―				4.90749	±	0.792032	―
	CoQ10 (µmol/L)	1.33816	±	0.339261	5.27706	±	2.25832	1.82739e-07	1.30043	±	0.425827	5.4692	±	1.97887	9.61756e-06	0.759959
	SF-36 Scores
	PF (Physical functioning)	51.7163	±	10.3313	50.625	±	10.7875	0.440084	49.5594	±	12.4227	52.2002	±	6.34042	0.249593	0.137941
	RP (Role physical)	49.7829	±	8.34551	47.8084	±	9.33056	0.394502	50.8449	±	9.58641	52.2658	±	6.47616	0.538704	0.321182
	BP (Bodily pain)	49.4043	±	8.8182	47.2378	±	7.64715	0.374401	52.425	±	10.0797	51.4291	±	10.4954	0.809295	0.790786
	GH (General health)	49.7179	±	4.6167	50.9698	±	6.77677	0.430026	50.6047	±	9.19701	52.2715	±	5.66111	0.509873	0.881108
	VT (Vitality)	52.079	±	8.14945	53.644	±	6.14284	0.442977	54.0892	±	8.90763	56.3961	±	5.56455	0.362458	0.816406
	SF (Social functioning)	49.1355	±	6.78463	50.8661	±	6.74725	0.480757	52.7121	±	8.095	54.9042	±	7.59378	0.103916	0.886157
	RE (Role emotional)	48.7322	±	9.31835	48.7322	±	7.66373	1	50.8946	±	11.0731	54.0822	±	5.27062	0.18017	0.282973
	MH (Mental health)	49.8122	±	6.96781	50.9314	±	6.14205	0.507557	52.4354	±	9.88913	54.6505	±	6.55611	0.431814	0.71685
	PCS (Physical component summary)	50.7073	±	8.82837	48.1272	±	8.75127	0.160513	48.4597	±	9.54348	48.7905	±	5.95289	0.901009	0.344178
	MCS (Mental component summary)	50.996	±	8.44834	53.2239	±	5.99523	0.215518	53.9694	±	6.6576	55.2205	±	5.19558	0.593003	0.73273
	RCS (Role/Social component summary)	48.021	±	7.89049	48.0886	±	7.36997	0.97486	50.7157	±	9.41706	53.3335	±	8.64133	0.218249	0.418975
	Mean±SD. P-values were analyzed by paired t-test. Two-way repeated-measures ANOVA was used to analyze p-values for interaction.

## Sheet: Table S7
	Table S7. Changes in the measurements of Group 1 and Group2 during the reduced CoQ10 supplementation in men.
		Group 1 (n=20)							Group 2 (n=11)							p-Value for interaction
		Baseline			After 1 year			(p-value)	Baseline			After 1 year			(p-value)
	Age (years)	66.5	±	10.645	―				61.9091	±	12.4616	―
	BMI (kg/m2)	24.4798	±	2.99505	―				22.2249	±	2.539	―
	TC (mmol/L)	5.04715	±	0.909811	―				4.57774	±	0.838853	―
	CoQ10 (µmol/L)	1.3437	±	0.298672	5.37019	±	2.03734	2.5166e-08	1.28692	±	0.485702	5.31733	±	2.37198	7.97206e-05	0.995916
	SF-36 Scores
	PF (Physical functioning)	52.4154	±	9.20818	52.0829	±	10.3478	0.687767	48.0922	±	13.8179	49.6928	±	6.92934	0.623749	0.456876
	RP (Role physical)	50.9585	±	8.38839	49.7649	±	8.56352	0.571708	48.8038	±	9.50241	49.1138	±	8.82152	0.913299	0.668266
	BP (Bodily pain)	51.4218	±	9.53797	47.8365	±	8.05222	0.212438	49.0316	±	9.02985	50.7216	±	10.5001	0.579048	0.234749
	GH (General health)	51.0281	±	6.06946	52.3526	±	6.40228	0.395728	48.303	±	7.5315	49.8757	±	6.07701	0.555402	0.929984
	VT (Vitality)	53.7816	±	8.65843	55.6271	±	5.63428	0.262979	51.1764	±	7.90823	53.0406	±	6.51842	0.580325	0.99543
	SF (Social functioning)	51.1776	±	7.04434	52.8217	±	6.49806	0.425133	49.3242	±	8.2235	51.7157	±	8.7336	0.340893	0.819806
	RE (Role emotional)	50.8237	±	8.53094	51.4613	±	7.37432	0.651311	47.2884	±	12.1435	49.6067	±	7.18074	0.486649	0.580963
	MH (Mental health)	51.6379	±	7.39237	52.1696	±	6.86009	0.763544	49.3544	±	9.61746	52.7374	±	5.97608	0.211902	0.350834
	PCS (Physical component summary)	51.0167	±	8.97951	48.7371	±	8.4085	0.174191	47.6928	±	9.11881	47.7419	±	6.48986	0.987243	0.458633
	MCS (Mental component summary)	52.735	±	8.51321	54.1796	±	5.17457	0.389176	51.0778	±	6.63941	53.6644	±	6.80142	0.325623	0.694828
	RCS (Role/Social component summary)	49.601	±	8.06441	50.396	±	6.94208	0.671676	48.088	±	9.47456	49.615	±	10.3992	0.586325	0.820666
	Mean±SD. P-values were analyzed by paired t-test. Two-way repeated-measures ANOVA was used to analyze p-values for interaction.
